# Supplementary material for: An extended Arctic proxy temperature database for the past 2,000 years
Source: Sci Data. 2014 Aug 19;1:140026. doi: 10.1038/sdata.2014.26 (PMC4322576; doi:10.1038/sdata.2014.26)
Supplement: Supplementary file 1 [file sdata201426-isa1.zip]

Archive with 3 entries (3 files):
- i_Investigation.txt
- s_mckay.txt
- a_mckay.txt
